# Supplementary material for: Policy Framework and Barriers in Antimicrobial Consumption Monitoring at the National Level: A Qualitative Study from Pakistan
Source: Antibiotics (Basel). 2026 Jan 15;15(1):89. doi: 10.3390/antibiotics15010089 (PMC12837624; doi:10.3390/antibiotics15010089)
Supplement: Supplementary file 1 [file antibiotics-15-00089-s001.zip]

Archive with 1 entries (1 files):
- antibiotics-4085646-supplementary.pdf
